# Supplementary material for: Selection and Evaluation of mRNA and miRNA Reference Genes for Expression Studies (qPCR) in Archived Formalin-Fixed and Paraffin-Embedded (FFPE) Colon Samples of DSS-Induced Colitis Mouse Model
Source: Biology (Basel). 2023 Jan 26;12(2):190. doi: 10.3390/biology12020190 (PMC9952917; doi:10.3390/biology12020190)
Supplement: Supplementary file 1 [file biology-12-00190-s001.zip]

Archive with 1 entries (1 files):
- biology-2165068-supplementary.pdf
